# Supplementary material for: Applying the M2 Statistic to Evaluate the Fit of Diagnostic Classification Models in the Presence of Attribute Hierarchies
Source: Front Psychol. 2018 Oct 9;9:1875. doi: 10.3389/fpsyg.2018.01875 (PMC6189476; doi:10.3389/fpsyg.2018.01875)
Supplement: Supplementary file 1 [file Data_Sheet_1.ZIP]

Archive with 2 entries (2 files):
- HDCMM2.r
- Abbreviated Mplus Syntax for the estimation of ECPE data.inp
