# Supplementary material for: Applying the M2 Statistic to Evaluate the Fit of Diagnostic Classification Models in the Presence of Attribute Hierarchies
Source: Front Psychol. 2018 Oct 9;9:1875. doi: 10.3389/fpsyg.2018.01875 (PMC6189476; doi:10.3389/fpsyg.2018.01875)
Supplement: Supplementary file 1 [file Data_Sheet_1.ZIP › HDCMM2.r]

HDCMM2 <- function(d1,CI = .9)
{
 require("mirt")
alpha <- (1 - CI)/2

# delta <- d1$delta
linkfct <- link <- "logit"

nitems <- J <- nrow(q.matrix)
K <- ncol(q.matrix)
#####################3
	attr.patt <- ssr
	L <- nrow(ssr)
	Nattr.items <- rowSums(q.matrix >= 1)
	necc.attr <- as.list( rep(NA,J) )
	attr.items <- NULL
	aggr.attr.patt <- NULL
	for (jj in 1:J){ 	# loop over items jj
		# jj <- 10
		nj1 <- necc.attr[[jj]] <- which( q.matrix[jj,] > 0 )
		if ( length(nj1)==0 ){ 
				stop( paste("Q matrix row " , jj , " has only zero entries\n" , sep="") ) 
						}	
		Aj1 <- Aj[[jj]] # <- .create.Aj( Nattr.items[jj] )

 		l1 <- as.list( 1 )
		l2 <- rep(0,L)	
		for (zz in seq(1,nrow(Aj1)) ){  # begin row zz
 			Aj1zz <- outer( rep(1,nrow(attr.patt)) , Aj1[zz,] )
			apzz <- attr.patt[ , nj1 ]
			apzz <- 1 * ( apzz >= q.matrix[ rep(jj,L) ,nj1] )
			l1[[zz]] <- which( rowMeans( apzz == Aj1zz  ) == 1)
			l2[ l1[[zz]] ] <- zz
						  }   # end row zz
		attr.items[[jj]] <- l1
		aggr.attr.patt[[jj]] <- l2		
						}

Mj <- Mju


Prior <- strupara$proportion


N <- nrow(dat)
nitems <- ncol(dat)   


p  <- colMeans(dat)
cross <- crossprod(dat, dat)
p <- c(p, cross[lower.tri(cross)]/N)


nestpars <- c()
for (i in 1:nitems)
{
	nestpars <- c(nestpars,ncol(Mj[[i]][[1]]))
}
wherepar <- c(1L, numeric(nitems))
pars <- list()
delta <- list()
for (i in 1:nitems)
	{		
		wherepar[i+1L] <- wherepar[i] + nestpars[i]
		pars[[i]] <- c(wherepar[i]:(wherepar[i+1L] -1))
		delta[[i]] <- delta_est[pars[[i]]]
	}

	


pj <- matrix( 0 , nrow = J , ncol = L )
DP <- matrix(NA, nrow=L, ncol=sum(nestpars) )
		# calculate P(X_j | alpha_l )
	for (jj in 1:J){
#			jj <- 3
		ajj <- ( aggr.attr.patt[[jj]] )
		mjjj <- Mj[[jj]][[1]][ ajj , ]
		djj <- matrix( delta[[jj]] , L , length(delta[[jj]]) , byrow=TRUE )
		pj[jj,] <- rowSums( mjjj * djj )
		if (linkfct == "identity")
		{
			DP[ , wherepar[jj]:(wherepar[jj+1L]-1L)] <- mjjj
		}
		
		if (linkfct == "logit"){
			pj[jj,] <- plogis( pj[jj,] )
			tmp <- outer(pj[jj,],rep(1,ncol(mjjj)))
			tmp <- tmp * (1-tmp) #D(p) = p*(1-p)
			DP[ , wherepar[jj]:(wherepar[jj+1L]-1L)] <- tmp * mjjj
								}
		if (linkfct == "log"){
			pj[jj,] <- exp( pj[jj,] )
			tmp <- outer(pj[jj,],rep(1,ncol(mjjj)))
			DP[ , wherepar[jj]:(wherepar[jj+1L]-1L)] <- tmp * mjjj
		}

	}

E1  <- numeric(nitems)
E2 <- matrix(NA, nitems, nitems)
EIs <- t(pj)

 for(i in 1L:nitems){
	# i <- 1
        E1[i] <- sum(EIs[,i] * Prior)
        for(j in 1L:nitems){
            if(i >= j){
                E2[i,j] <- sum(EIs[,i] * EIs[,j] * Prior)
            }
        }
    }

e <- c(E1, E2[lower.tri(E2)])


	
delta1 <- matrix(0, nitems, sum(nestpars))
delta2 <- matrix(0, length(p) - nitems, sum(nestpars))

								
ind <- 1L
    for(i in 1L:nitems){
	# i <- 1
        dp <- colSums(DP[ , wherepar[i]:(wherepar[i+1L]-1L), drop=FALSE] * Prior)
        delta1[i, pars[[i]]] <- dp
        for(j in 1L:nitems){
            if(i < j){
                dp <- colSums(DP[ , wherepar[i]:(wherepar[i+1L]-1L), drop=FALSE] * EIs[,j] * Prior)
                delta2[ind, pars[[i]]] <- dp
                dp <- colSums(DP[ , wherepar[j]:(wherepar[j+1L]-1L), drop=FALSE] * EIs[,i] * Prior)
                delta2[ind, pars[[j]]] <- dp
                ind <- ind + 1L
            }
        }
    }

Xi2els <- .Call('buildXi2els', nitems, (length(p) - nitems), nitems, EIs, EIs, Prior)

Xi2 <- rbind(cbind(Xi2els$Xi11, Xi2els$Xi12), cbind(t(Xi2els$Xi12), Xi2els$Xi22))


Pdelta2 <- matrix(0,length(p) - nitems,(L-1))
alpha_E <- EIs[-L,]

        for(ll in 1:(L-1)){
			ind <- 1
			for(i in 1:nitems)
			{
				for (j in 1:nitems)
				{
				if(i < j)
					{
					 Pdelta2[ind,ll] <- alpha_E[ll,i] * alpha_E[ll,j]
					 ind <- ind + 1
					}
				}
			
			}
        }
Pdelta1 <- pj[,-L]
Pdelta <- rbind(Pdelta1,Pdelta2)
Dalpha <- FisherPartiAlpalpha_l(Prior)
temp <- outer( rep(1,length(p)), Dalpha)
Pdeltanew <- Pdelta * temp

delta_left <- rbind(delta1,delta2)
delta <- cbind(delta_left,Pdeltanew)
    tmp <- qr.Q(qr(delta), complete=TRUE)
    if((ncol(delta) + 1L) > ncol(tmp))
    {
      list(wrong = "w")
    } else {
    deltac <- tmp[,(ncol(delta) + 1L):ncol(tmp), drop=FALSE]
    C2 <- deltac %*% solve(t(deltac) %*% Xi2 %*% deltac) %*% t(deltac)
M2 <- N * t(p - e) %*% C2 %*% (p - e)
df <- nrow(delta) - ncol(delta)
sig <- 1 - pchisq(M2,df)


RMSEA <- rmsea(X2=M2, df=df, N=N)
CI <- RMSEA.CI(M2, df, N, ci.lower=alpha, ci.upper=1-alpha)


list(M2=M2, df=df, sig=sig,RMSEA=RMSEA,CI=CI)
        }
}
FisherPartiAlpalpha_l <- function(Prior){
  L <- length(Prior)
  D_value <- 1/Prior[L]
  alpha_l <- D_value * Prior[-L]
  partialalpha <- (D_value - alpha_l)/(D_value^2)  
  partialalpha
}
