# Supplementary material for: Applying the M2 Statistic to Evaluate the Fit of Diagnostic Classification Models in the Presence of Attribute Hierarchies
Source: Front Psychol. 2018 Oct 9;9:1875. doi: 10.3389/fpsyg.2018.01875 (PMC6189476; doi:10.3389/fpsyg.2018.01875)
Supplement: Supplementary file 1 [file Data_Sheet_1.ZIP › Abbreviated Mplus Syntax for the estimation of ECPE data.inp]

TITLE:                    ! Section that appears in header of output file
    Linear HDCM for ECPE; 

DATA:
    FILE IS ecpedata.dat; ! Identify the location of free format data file

VARIABLE:
    NAMES = X1-X28;       ! All available variables in data file 
    USEVARIABLE = X1-X28; ! Variables to be analyzed
    CATEGORICAL = X1-X28; ! Binary items
    CLASSES = C(4);       ! Number of all possible attribute mastery patterns (AMPs)

ANALYSIS:
    TYPE=MIXTURE;         ! Estimates latent classes
    STARTS = 0;           ! Do not use multiple random start feature

MODEL:

    %OVERALL%
    [C#1] (M1);           ! Defie the AMP [000] (no mastery of any attributes)
    [C#2] (M2);           ! Defie the AMP [001] (Mastery of the third attribute)
    [C#3] (M3);           ! Defie the AMP [011] (Mastery of the second and third attributes)

    %c#1%                 ! Model for AMP [000]
    !----Only provide the code for the first two items as examples----!
    [X1$1] (T1_1);        ! Threshold 1 for item 1
    [X2$1] (T2_1);        ! Threshold 1 for item 2

    !----Code for other AMPs omitted----!
    
    %c#3%                 ! Model for AMP [011]
    !----Only provide the code for items 1 and 17 as examples----!
    [X1$1] (T1_2);        ! Threshold 2 for item 1
    [X17$1] (T17_3);      ! Threshold 3 for item 17


    MODEL CONSTRAINT:     ! Define model parameters

    !----Define structural parameters for each AMP----!
    NEW(G_13*-.62011 G_223*0 G_3321*.62011);
    M1=-(G_13+G_223+G_3321);           ! AMP [000]
    M2=G_13-(G_13+G_223+G_3321);       ! AMP [001]
    M3=G_13+G_223-(G_13+G_223+G_3321); ! AMP [011];

    !----Define item parameters for item 1----!
    ! Q-matrix entry: [110]
    NEW(L1_0*-1.5 L1_12*2 L1_221*1);   ! Define the three parameters for the item
    T1_1=-(L1_0);                      ! Threshold 1 for item 1
    T1_2=-(L1_0+L1_12);                ! Threshold 2 for item 1
    T1_3=-(L1_0+L1_12+L1_221);         ! Threshold 3 for item 1
    L1_12>0; L1_221>0;                 ! Main effect order constraints

    !----Code for other AMPs omitted----!

OUTPUT:
    TECH1 TECH5 TECH8 TECH10;          ! Request additional model-data fit statistics

SAVEDATA:
    FORMAT IS f10.5;
    FILE IS ecpe_AMPs.dat;             ! Estimated AMPs for each examinee
    SAVE = CPROBABILITIES;             ! Save the probabilities for the estimated AMPs
